# Supplementary material for: Brønsted acid-catalyzed aromatic annulation of alkoxyallenes with naphthols: a reaction sequence to larger π-conjugated naphthopyrans with aggregation-induced emission characters
Source: Chem Sci. 2018 Nov 2;10(4):1070–4. doi: 10.1039/c8sc03837f (PMC6346396; doi:10.1039/c8sc03837f)
Supplement: Supplementary file 2 [file SC-010-C8SC03837F-s002.cif]

# Electronic Supplementary Material (ESI) for Chemical Science.
# This journal is © The Royal Society of Chemistry 2019

####################################################################### 
# 
# This file contains crystal structure data downloaded from the 
# Cambridge Structural Database (CSD) hosted by the Cambridge 
# Crystallographic Data Centre (CCDC).
# 
# Full information about CCDC data access policies and citation 
# guidelines are available at http://www.ccdc.cam.ac.uk/access/V1 
# 
# Audit and citation data items may have been added by the CCDC. 
# Please retain this information to preserve the provenance of 
# this file and to allow appropriate attribution of the data. 
# 
#######################################################################

data_1
_database_code_depnum_ccdc_archive 'CCDC 1861979'
_audit_update_record             
;
2018-08-14 deposited with the CCDC.
2018-11-14 downloaded from the CCDC.
;

_audit_creation_method           SHELXL-2014/7
_shelx_SHELXL_version_number     2014/7
_chemical_name_systematic        ?
_chemical_name_common            ?
_chemical_melting_point          ?
_chemical_formula_moiety         ?
_chemical_formula_sum            'C41 H28 O2'
_chemical_formula_weight         552.63

loop_
_atom_type_symbol
_atom_type_description
_atom_type_scat_dispersion_real
_atom_type_scat_dispersion_imag
_atom_type_scat_source
C C 0.0033 0.0016 'International Tables Vol C Tables 4.2.6.8 and 6.1.1.4'
H H 0.0000 0.0000 'International Tables Vol C Tables 4.2.6.8 and 6.1.1.4'
O O 0.0106 0.0060 'International Tables Vol C Tables 4.2.6.8 and 6.1.1.4'

_space_group_crystal_system      orthorhombic
_space_group_IT_number           33
_space_group_name_H-M_alt        'P n a 21'
_space_group_name_Hall           'P 2c -2n'

_shelx_space_group_comment       
;
The symmetry employed for this shelxl refinement is uniquely defined
by the following loop, which should always be used as a source of
symmetry information in preference to the above space-group names.
They are only intended as comments.
;

loop_
_space_group_symop_operation_xyz
'x, y, z'
'-x, -y, z+1/2'
'x+1/2, -y+1/2, z'
'-x+1/2, y+1/2, z+1/2'

_cell_length_a                   9.7427(14)
_cell_length_b                   13.5639(19)
_cell_length_c                   21.658(3)
_cell_angle_alpha                90
_cell_angle_beta                 90
_cell_angle_gamma                90
_cell_volume                     2862.0(7)
_cell_formula_units_Z            4
_cell_measurement_temperature    296(2)
_cell_measurement_reflns_used    4169
_cell_measurement_theta_min      2.57
_cell_measurement_theta_max      24.63

_exptl_crystal_description       block
_exptl_crystal_colour            red
_exptl_crystal_density_meas      ?
_exptl_crystal_density_method    ?
_exptl_crystal_density_diffrn    1.283
_exptl_crystal_F_000             1160
_exptl_transmission_factor_min   0.5345
_exptl_transmission_factor_max   0.7452
_exptl_crystal_size_max          0.400
_exptl_crystal_size_mid          0.300
_exptl_crystal_size_min          0.300
_exptl_absorpt_coefficient_mu    0.077
_shelx_estimated_absorpt_T_min   0.970
_shelx_estimated_absorpt_T_max   0.977
_exptl_absorpt_correction_type   Multi-scan
_exptl_absorpt_correction_T_min  ?
_exptl_absorpt_correction_T_max  ?
_exptl_absorpt_process_details   SADABS
_exptl_absorpt_special_details   ?
_diffrn_ambient_temperature      296(2)
_diffrn_radiation_wavelength     0.71073
_diffrn_radiation_type           MoK\a
_diffrn_source                   ?
_diffrn_measurement_device_type  'Bruker APEX II area detector'
_diffrn_measurement_method       '\w scan'
_diffrn_detector_area_resol_mean 'fine-focus sealed tube'
_diffrn_reflns_number            13529
_diffrn_reflns_av_unetI/netI     0.0407
_diffrn_reflns_av_R_equivalents  0.0392
_diffrn_reflns_limit_h_min       -11
_diffrn_reflns_limit_h_max       11
_diffrn_reflns_limit_k_min       -13
_diffrn_reflns_limit_k_max       16
_diffrn_reflns_limit_l_min       -20
_diffrn_reflns_limit_l_max       25
_diffrn_reflns_theta_min         1.771
_diffrn_reflns_theta_max         24.947
_diffrn_reflns_theta_full        24.947
_diffrn_measured_fraction_theta_max 0.997
_diffrn_measured_fraction_theta_full 0.997
_diffrn_reflns_Laue_measured_fraction_max 0.997
_diffrn_reflns_Laue_measured_fraction_full 0.997
_diffrn_reflns_point_group_measured_fraction_max 0.911
_diffrn_reflns_point_group_measured_fraction_full 0.911
_reflns_number_total             4566
_reflns_number_gt                3774
_reflns_threshold_expression     'I > 2\s(I)'
_reflns_Friedel_coverage         0.776
_reflns_Friedel_fraction_max     0.820
_reflns_Friedel_fraction_full    0.820

_reflns_special_details          
;
 Reflections were merged by SHELXL according to the crystal
 class for the calculation of statistics and refinement.
 
 _reflns_Friedel_fraction is defined as the number of unique
 Friedel pairs measured divided by the number that would be
 possible theoretically, ignoring centric projections and
 systematic absences.
;

_computing_data_collection       'Bruker SMART APEX II'
_computing_cell_refinement       'Bruker SMART'
_computing_data_reduction        'Bruker SAINT'
_computing_structure_solution    'SHELXL-2014/7 (Sheldrick, 2014)'
_computing_structure_refinement  'SHELXL-2014/7 (Sheldrick, 2014)'
_computing_molecular_graphics    SHELXTL
_computing_publication_material  SHELXTL
_refine_special_details          ?
_refine_ls_structure_factor_coef Fsqd
_refine_ls_matrix_type           full
_refine_ls_weighting_scheme      calc
_refine_ls_weighting_details     
'w=1/[\s^2^(Fo^2^)+(0.0500P)^2^+0.7086P] where P=(Fo^2^+2Fc^2^)/3'
_atom_sites_solution_primary     direct
_atom_sites_solution_secondary   difmap
_atom_sites_solution_hydrogens   geom
_refine_ls_hydrogen_treatment    constr
_refine_ls_extinction_method     'SHELXL-2014/7 (Sheldrick 2014'
_refine_ls_extinction_coef       0.0041(8)
_refine_ls_extinction_expression Fc^*^=kFc[1+0.001xFc^2^\l^3^/sin(2\q)]^-1/4^
_refine_ls_abs_structure_details 
;
 Flack x determined using 1419 quotients [(I+)-(I-)]/[(I+)+(I-)]
 (Parsons, Flack and Wagner, Acta Cryst. B69 (2013) 249-259).
;
_refine_ls_abs_structure_Flack   2.7(7)
_chemical_absolute_configuration ?
_refine_ls_number_reflns         4566
_refine_ls_number_parameters     377
_refine_ls_number_restraints     1
_refine_ls_R_factor_all          0.0533
_refine_ls_R_factor_gt           0.0419
_refine_ls_wR_factor_ref         0.1106
_refine_ls_wR_factor_gt          0.1020
_refine_ls_goodness_of_fit_ref   0.999
_refine_ls_restrained_S_all      0.999
_refine_ls_shift/su_max          0.000
_refine_ls_shift/su_mean         0.000

loop_
_atom_site_label
_atom_site_type_symbol
_atom_site_fract_x
_atom_site_fract_y
_atom_site_fract_z
_atom_site_U_iso_or_equiv
_atom_site_adp_type
_atom_site_occupancy
_atom_site_site_symmetry_order
_atom_site_calc_flag
_atom_site_refinement_flags_posn
_atom_site_refinement_flags_adp
_atom_site_refinement_flags_occupancy
_atom_site_disorder_assembly
_atom_site_disorder_group
C37 C 0.6299(4) 0.3529(2) 0.41078(15) 0.116(2) Uani 1 1 d G . . . .
H37 H 0.6732 0.4137 0.4150 0.139 Uiso 1 1 calc R U . . .
C38 C 0.6239(4) 0.2884(3) 0.46055(13) 0.124(2) Uani 1 1 d G . . . .
H38 H 0.6633 0.3059 0.4981 0.149 Uiso 1 1 calc R U . . .
C39 C 0.5592(4) 0.1976(3) 0.45419(17) 0.0931(17) Uani 1 1 d G . . . .
H39 H 0.5551 0.1545 0.4875 0.112 Uiso 1 1 calc R U . . .
C40 C 0.5004(5) 0.1715(2) 0.3981(2) 0.143(3) Uani 1 1 d G . . . .
H40 H 0.4570 0.1107 0.3938 0.172 Uiso 1 1 calc R U . . .
C41 C 0.5063(4) 0.2360(2) 0.34829(16) 0.107(2) Uani 1 1 d G . . . .
H41 H 0.4670 0.2185 0.3107 0.129 Uiso 1 1 calc R U . . .
C36 C 0.5711(3) 0.32675(18) 0.35464(12) 0.0499(9) Uani 1 1 d G . . . .
C1 C 0.3474(4) 0.5642(3) 0.4444(2) 0.0596(10) Uani 1 1 d . . . . .
H1 H 0.3515 0.5627 0.4015 0.071 Uiso 1 1 calc R U . . .
C2 C 0.3229(4) 0.4784(3) 0.4763(2) 0.0699(12) Uani 1 1 d . . . . .
H2 H 0.3119 0.4198 0.4545 0.084 Uiso 1 1 calc R U . . .
C3 C 0.3145(4) 0.4771(3) 0.5391(2) 0.0683(12) Uani 1 1 d . . . . .
H3 H 0.2990 0.4183 0.5601 0.082 Uiso 1 1 calc R U . . .
C4 C 0.3292(4) 0.5638(3) 0.5706(2) 0.0664(12) Uani 1 1 d . . . . .
H4 H 0.3220 0.5644 0.6135 0.080 Uiso 1 1 calc R U . . .
C5 C 0.3547(4) 0.6501(3) 0.5393(2) 0.0561(9) Uani 1 1 d . . . . .
H5 H 0.3645 0.7082 0.5617 0.067 Uiso 1 1 calc R U . . .
C6 C 0.3663(3) 0.6534(2) 0.47527(17) 0.0434(8) Uani 1 1 d . . . . .
C7 C 0.4021(3) 0.7468(2) 0.44408(16) 0.0427(8) Uani 1 1 d . . . . .
C8 C 0.3714(3) 0.8403(2) 0.47799(17) 0.0421(8) Uani 1 1 d . . . . .
C9 C 0.4744(3) 0.8933(3) 0.50640(18) 0.0529(9) Uani 1 1 d . . . . .
H9 H 0.5648 0.8722 0.5029 0.064 Uiso 1 1 calc R U . . .
C10 C 0.4452(4) 0.9772(3) 0.53992(19) 0.0571(10) Uani 1 1 d . . . . .
H10 H 0.5158 1.0117 0.5590 0.069 Uiso 1 1 calc R U . . .
C11 C 0.3130(4) 1.0098(3) 0.5452(2) 0.0608(11) Uani 1 1 d . . . . .
H11 H 0.2934 1.0666 0.5676 0.073 Uiso 1 1 calc R U . . .
C12 C 0.2102(4) 0.9582(3) 0.5173(2) 0.0646(11) Uani 1 1 d . . . . .
H12 H 0.1200 0.9801 0.5206 0.078 Uiso 1 1 calc R U . . .
C13 C 0.2389(3) 0.8743(3) 0.4844(2) 0.0559(10) Uani 1 1 d . . . . .
H13 H 0.1674 0.8396 0.4660 0.067 Uiso 1 1 calc R U . . .
C14 C 0.4696(3) 0.7533(2) 0.38973(17) 0.0425(8) Uani 1 1 d . . . . .
C15 C 0.5136(4) 0.8413(2) 0.35919(18) 0.0510(9) Uani 1 1 d . . . . .
H15 H 0.4811 0.9017 0.3733 0.061 Uiso 1 1 calc R U . . .
C16 C 0.5997(4) 0.8398(2) 0.31117(18) 0.0517(9) Uani 1 1 d . . . . .
H16 H 0.6266 0.8988 0.2929 0.062 Uiso 1 1 calc R U . . .
C17 C 0.6511(3) 0.7476(2) 0.28754(16) 0.0427(8) Uani 1 1 d . . . . .
C18 C 0.5975(3) 0.6640(2) 0.31396(16) 0.0407(8) Uani 1 1 d . . . . .
C19 C 0.6361(3) 0.5691(2) 0.29494(16) 0.0412(8) Uani 1 1 d . . . . .
C20 C 0.7356(3) 0.5564(2) 0.25081(17) 0.0434(8) Uani 1 1 d . . . . .
C21 C 0.7931(3) 0.6411(3) 0.22101(16) 0.0446(8) Uani 1 1 d . . . . .
C22 C 0.7517(3) 0.7374(2) 0.23952(16) 0.0439(8) Uani 1 1 d . . . . .
C23 C 0.8104(4) 0.8187(3) 0.21006(19) 0.0587(10) Uani 1 1 d . . . . .
H23 H 0.7827 0.8817 0.2216 0.070 Uiso 1 1 calc R U . . .
C24 C 0.9068(5) 0.8087(3) 0.1650(2) 0.0659(11) Uani 1 1 d . . . . .
H24 H 0.9444 0.8641 0.1462 0.079 Uiso 1 1 calc R U . . .
C25 C 0.9485(5) 0.7149(3) 0.1473(2) 0.0681(12) Uani 1 1 d . . . . .
H25 H 1.0142 0.7077 0.1165 0.082 Uiso 1 1 calc R U . . .
C26 C 0.8942(4) 0.6332(3) 0.17455(19) 0.0565(10) Uani 1 1 d . . . . .
H26 H 0.9242 0.5711 0.1623 0.068 Uiso 1 1 calc R U . . .
C27 C 0.7808(4) 0.4555(3) 0.24105(18) 0.0519(9) Uani 1 1 d . . . . .
H27 H 0.8594 0.4434 0.2179 0.062 Uiso 1 1 calc R U . . .
C28 C 0.7113(4) 0.3804(3) 0.26469(18) 0.0529(9) Uani 1 1 d . . . . .
H28 H 0.7447 0.3167 0.2596 0.063 Uiso 1 1 calc R U . . .
C29 C 0.5796(4) 0.3961(2) 0.29951(18) 0.0473(8) Uani 1 1 d . . . . .
C30 C 0.4536(4) 0.3867(2) 0.2578(2) 0.0552(10) Uani 1 1 d . . . . .
C31 C 0.3277(4) 0.4147(3) 0.2799(3) 0.0844(16) Uani 1 1 d . . . . .
H31 H 0.3196 0.4391 0.3198 0.101 Uiso 1 1 calc R U . . .
C32 C 0.2117(5) 0.4065(3) 0.2424(4) 0.103(2) Uani 1 1 d . . . . .
H32 H 0.1265 0.4268 0.2570 0.124 Uiso 1 1 calc R U . . .
C33 C 0.2236(8) 0.3683(5) 0.1837(4) 0.107(2) Uani 1 1 d . . . . .
H33 H 0.1466 0.3636 0.1586 0.129 Uiso 1 1 calc R U . . .
C34 C 0.3462(8) 0.3379(6) 0.1628(3) 0.127(3) Uani 1 1 d . . . . .
H34 H 0.3536 0.3100 0.1237 0.152 Uiso 1 1 calc R U . . .
C35 C 0.4613(5) 0.3481(4) 0.1995(2) 0.0879(16) Uani 1 1 d . . . . .
H35 H 0.5462 0.3284 0.1843 0.105 Uiso 1 1 calc R U . . .
O1 O 0.5031(2) 0.66631(16) 0.36018(12) 0.0480(6) Uani 1 1 d . . . . .
O2 O 0.5784(2) 0.49377(15) 0.32679(12) 0.0491(6) Uani 1 1 d . . . . .

loop_
_atom_site_aniso_label
_atom_site_aniso_U_11
_atom_site_aniso_U_22
_atom_site_aniso_U_33
_atom_site_aniso_U_23
_atom_site_aniso_U_13
_atom_site_aniso_U_12
C37 0.183(6) 0.077(3) 0.087(4) 0.032(3) -0.052(4) -0.046(4)
C38 0.211(7) 0.082(4) 0.079(4) 0.024(3) -0.040(5) -0.015(4)
C39 0.092(3) 0.087(4) 0.100(5) 0.046(3) 0.019(3) 0.019(3)
C40 0.179(7) 0.106(5) 0.144(7) 0.070(5) -0.055(6) -0.062(4)
C41 0.146(5) 0.071(3) 0.106(5) 0.026(3) -0.044(4) -0.042(3)
C36 0.0485(19) 0.0421(18) 0.059(3) 0.0020(16) 0.0004(18) 0.0046(15)
C1 0.063(2) 0.065(3) 0.051(3) -0.0048(19) 0.011(2) -0.0184(19)
C2 0.078(3) 0.060(3) 0.072(3) -0.005(2) 0.019(2) -0.021(2)
C3 0.058(2) 0.072(3) 0.075(4) 0.018(3) 0.005(2) -0.0152(19)
C4 0.059(2) 0.092(3) 0.048(3) 0.014(2) -0.002(2) -0.018(2)
C5 0.051(2) 0.068(2) 0.049(3) -0.001(2) -0.0005(18) -0.0099(17)
C6 0.0326(16) 0.055(2) 0.043(2) -0.0050(17) -0.0001(15) -0.0020(14)
C7 0.0341(15) 0.055(2) 0.039(2) -0.0067(16) -0.0046(15) -0.0008(14)
C8 0.0372(16) 0.0510(19) 0.038(2) -0.0024(15) -0.0004(15) 0.0000(14)
C9 0.0387(17) 0.066(2) 0.054(2) -0.0145(19) -0.0004(17) -0.0020(16)
C10 0.059(2) 0.061(2) 0.051(3) -0.0123(19) 0.0021(19) -0.0154(18)
C11 0.069(2) 0.053(2) 0.061(3) -0.012(2) 0.012(2) 0.0013(18)
C12 0.049(2) 0.065(2) 0.079(3) -0.011(2) -0.001(2) 0.0127(18)
C13 0.0367(17) 0.063(2) 0.068(3) -0.011(2) -0.0075(17) 0.0012(16)
C14 0.0435(17) 0.0425(17) 0.042(2) -0.0060(15) -0.0033(16) 0.0046(13)
C15 0.068(2) 0.0410(18) 0.044(2) -0.0017(16) -0.0008(19) 0.0063(16)
C16 0.067(2) 0.0406(18) 0.048(2) 0.0065(16) 0.0004(19) -0.0040(16)
C17 0.0490(18) 0.0456(18) 0.034(2) 0.0028(15) -0.0027(15) -0.0042(15)
C18 0.0420(16) 0.0458(18) 0.034(2) -0.0027(15) 0.0002(15) -0.0009(14)
C19 0.0460(18) 0.0420(18) 0.036(2) 0.0007(14) -0.0016(15) -0.0038(14)
C20 0.0409(17) 0.0508(19) 0.038(2) -0.0060(15) -0.0033(15) -0.0014(14)
C21 0.0431(17) 0.057(2) 0.0335(19) -0.0032(16) -0.0028(15) -0.0092(15)
C22 0.0466(19) 0.0485(19) 0.037(2) 0.0024(15) -0.0024(15) -0.0072(14)
C23 0.065(2) 0.059(2) 0.053(3) 0.0008(18) 0.002(2) -0.0097(18)
C24 0.068(3) 0.074(3) 0.055(3) 0.008(2) 0.010(2) -0.021(2)
C25 0.064(3) 0.093(3) 0.047(3) 0.002(2) 0.012(2) -0.016(2)
C26 0.052(2) 0.073(3) 0.045(2) -0.006(2) 0.0060(18) -0.0053(18)
C27 0.0490(19) 0.059(2) 0.048(2) -0.0108(18) 0.0054(17) 0.0023(17)
C28 0.060(2) 0.0474(19) 0.051(2) -0.0057(17) 0.0030(18) 0.0064(17)
C29 0.056(2) 0.0377(17) 0.049(2) -0.0052(16) 0.0000(17) 0.0025(15)
C30 0.061(2) 0.0412(19) 0.063(3) 0.0069(18) -0.0076(19) -0.0031(17)
C31 0.068(3) 0.063(3) 0.123(5) -0.037(3) -0.023(3) 0.015(2)
C32 0.073(3) 0.054(3) 0.183(7) -0.012(3) -0.051(4) 0.009(2)
C33 0.110(5) 0.090(4) 0.122(6) 0.050(4) -0.060(4) -0.040(4)
C34 0.118(5) 0.204(8) 0.058(4) 0.031(4) -0.027(4) -0.076(5)
C35 0.085(3) 0.129(4) 0.049(3) 0.003(3) -0.002(3) -0.036(3)
O1 0.0586(14) 0.0404(12) 0.0451(15) -0.0002(11) 0.0108(12) -0.0004(10)
O2 0.0597(13) 0.0386(12) 0.0489(16) -0.0016(10) 0.0111(12) -0.0038(11)

_geom_special_details            
;
 All esds (except the esd in the dihedral angle between two l.s. planes)
 are estimated using the full covariance matrix.  The cell esds are taken
 into account individually in the estimation of esds in distances, angles
 and torsion angles; correlations between esds in cell parameters are only
 used when they are defined by crystal symmetry.  An approximate (isotropic)
 treatment of cell esds is used for estimating esds involving l.s. planes.
;

loop_
_geom_bond_atom_site_label_1
_geom_bond_atom_site_label_2
_geom_bond_distance
_geom_bond_site_symmetry_2
_geom_bond_publ_flag
C37 C38 1.3900 . ?
C37 C36 1.3900 . ?
C37 H37 0.9300 . ?
C38 C39 1.3900 . ?
C38 H38 0.9300 . ?
C39 C40 1.3900 . ?
C39 H39 0.9300 . ?
C40 C41 1.3900 . ?
C40 H40 0.9300 . ?
C41 C36 1.3900 . ?
C41 H41 0.9300 . ?
C36 C29 1.523(4) . ?
C1 C2 1.374(6) . ?
C1 C6 1.395(5) . ?
C1 H1 0.9300 . ?
C2 C3 1.363(7) . ?
C2 H2 0.9300 . ?
C3 C4 1.368(6) . ?
C3 H3 0.9300 . ?
C4 C5 1.375(6) . ?
C4 H4 0.9300 . ?
C5 C6 1.393(5) . ?
C5 H5 0.9300 . ?
C6 C7 1.478(5) . ?
C7 C14 1.351(5) . ?
C7 C8 1.496(5) . ?
C8 C13 1.378(5) . ?
C8 C9 1.379(5) . ?
C9 C10 1.379(5) . ?
C9 H9 0.9300 . ?
C10 C11 1.366(5) . ?
C10 H10 0.9300 . ?
C11 C12 1.363(6) . ?
C11 H11 0.9300 . ?
C12 C13 1.372(5) . ?
C12 H12 0.9300 . ?
C13 H13 0.9300 . ?
C14 O1 1.381(4) . ?
C14 C15 1.431(5) . ?
C15 C16 1.336(5) . ?
C15 H15 0.9300 . ?
C16 C17 1.442(5) . ?
C16 H16 0.9300 . ?
C17 C18 1.373(5) . ?
C17 C22 1.436(5) . ?
C18 O1 1.359(4) . ?
C18 C19 1.404(4) . ?
C19 O2 1.355(4) . ?
C19 C20 1.372(5) . ?
C20 C21 1.432(5) . ?
C20 C27 1.454(5) . ?
C21 C26 1.412(5) . ?
C21 C22 1.424(5) . ?
C22 C23 1.397(5) . ?
C23 C24 1.361(6) . ?
C23 H23 0.9300 . ?
C24 C25 1.390(6) . ?
C24 H24 0.9300 . ?
C25 C26 1.362(6) . ?
C25 H25 0.9300 . ?
C26 H26 0.9300 . ?
C27 C28 1.325(5) . ?
C27 H27 0.9300 . ?
C28 C29 1.503(5) . ?
C28 H28 0.9300 . ?
C29 O2 1.450(4) . ?
C29 C30 1.530(5) . ?
C30 C35 1.368(6) . ?
C30 C31 1.369(6) . ?
C31 C32 1.396(7) . ?
C31 H31 0.9300 . ?
C32 C33 1.377(10) . ?
C32 H32 0.9300 . ?
C33 C34 1.343(10) . ?
C33 H33 0.9300 . ?
C34 C35 1.383(8) . ?
C34 H34 0.9300 . ?
C35 H35 0.9300 . ?

loop_
_geom_angle_atom_site_label_1
_geom_angle_atom_site_label_2
_geom_angle_atom_site_label_3
_geom_angle
_geom_angle_site_symmetry_1
_geom_angle_site_symmetry_3
_geom_angle_publ_flag
C38 C37 C36 120.0 . . ?
C38 C37 H37 120.0 . . ?
C36 C37 H37 120.0 . . ?
C39 C38 C37 120.0 . . ?
C39 C38 H38 120.0 . . ?
C37 C38 H38 120.0 . . ?
C38 C39 C40 120.0 . . ?
C38 C39 H39 120.0 . . ?
C40 C39 H39 120.0 . . ?
C41 C40 C39 120.0 . . ?
C41 C40 H40 120.0 . . ?
C39 C40 H40 120.0 . . ?
C40 C41 C36 120.0 . . ?
C40 C41 H41 120.0 . . ?
C36 C41 H41 120.0 . . ?
C41 C36 C37 120.0 . . ?
C41 C36 C29 119.6(2) . . ?
C37 C36 C29 120.4(2) . . ?
C2 C1 C6 121.1(4) . . ?
C2 C1 H1 119.4 . . ?
C6 C1 H1 119.4 . . ?
C3 C2 C1 121.5(4) . . ?
C3 C2 H2 119.2 . . ?
C1 C2 H2 119.2 . . ?
C2 C3 C4 118.8(4) . . ?
C2 C3 H3 120.6 . . ?
C4 C3 H3 120.6 . . ?
C3 C4 C5 120.3(4) . . ?
C3 C4 H4 119.9 . . ?
C5 C4 H4 119.9 . . ?
C4 C5 C6 122.2(4) . . ?
C4 C5 H5 118.9 . . ?
C6 C5 H5 118.9 . . ?
C5 C6 C1 116.0(4) . . ?
C5 C6 C7 120.2(3) . . ?
C1 C6 C7 123.8(3) . . ?
C14 C7 C6 124.7(3) . . ?
C14 C7 C8 118.0(3) . . ?
C6 C7 C8 117.1(3) . . ?
C13 C8 C9 117.5(3) . . ?
C13 C8 C7 121.3(3) . . ?
C9 C8 C7 121.1(3) . . ?
C8 C9 C10 121.0(3) . . ?
C8 C9 H9 119.5 . . ?
C10 C9 H9 119.5 . . ?
C11 C10 C9 120.4(3) . . ?
C11 C10 H10 119.8 . . ?
C9 C10 H10 119.8 . . ?
C12 C11 C10 119.3(4) . . ?
C12 C11 H11 120.3 . . ?
C10 C11 H11 120.3 . . ?
C11 C12 C13 120.4(3) . . ?
C11 C12 H12 119.8 . . ?
C13 C12 H12 119.8 . . ?
C12 C13 C8 121.4(3) . . ?
C12 C13 H13 119.3 . . ?
C8 C13 H13 119.3 . . ?
C7 C14 O1 117.6(3) . . ?
C7 C14 C15 127.1(3) . . ?
O1 C14 C15 115.3(3) . . ?
C16 C15 C14 122.4(3) . . ?
C16 C15 H15 118.8 . . ?
C14 C15 H15 118.8 . . ?
C15 C16 C17 120.5(3) . . ?
C15 C16 H16 119.8 . . ?
C17 C16 H16 119.8 . . ?
C18 C17 C22 118.8(3) . . ?
C18 C17 C16 115.9(3) . . ?
C22 C17 C16 125.3(3) . . ?
O1 C18 C17 123.1(3) . . ?
O1 C18 C19 114.7(3) . . ?
C17 C18 C19 122.2(3) . . ?
O2 C19 C20 123.6(3) . . ?
O2 C19 C18 115.5(3) . . ?
C20 C19 C18 120.6(3) . . ?
C19 C20 C21 119.4(3) . . ?
C19 C20 C27 115.7(3) . . ?
C21 C20 C27 124.8(3) . . ?
C26 C21 C22 117.9(3) . . ?
C26 C21 C20 122.3(3) . . ?
C22 C21 C20 119.8(3) . . ?
C23 C22 C21 118.7(3) . . ?
C23 C22 C17 122.3(3) . . ?
C21 C22 C17 119.1(3) . . ?
C24 C23 C22 122.1(4) . . ?
C24 C23 H23 119.0 . . ?
C22 C23 H23 119.0 . . ?
C23 C24 C25 119.4(4) . . ?
C23 C24 H24 120.3 . . ?
C25 C24 H24 120.3 . . ?
C26 C25 C24 120.8(4) . . ?
C26 C25 H25 119.6 . . ?
C24 C25 H25 119.6 . . ?
C25 C26 C21 121.2(4) . . ?
C25 C26 H26 119.4 . . ?
C21 C26 H26 119.4 . . ?
C28 C27 C20 120.8(3) . . ?
C28 C27 H27 119.6 . . ?
C20 C27 H27 119.6 . . ?
C27 C28 C29 121.4(3) . . ?
C27 C28 H28 119.3 . . ?
C29 C28 H28 119.3 . . ?
O2 C29 C28 109.9(3) . . ?
O2 C29 C36 104.2(3) . . ?
C28 C29 C36 110.6(3) . . ?
O2 C29 C30 108.1(3) . . ?
C28 C29 C30 112.1(3) . . ?
C36 C29 C30 111.6(3) . . ?
C35 C30 C31 118.5(4) . . ?
C35 C30 C29 122.2(4) . . ?
C31 C30 C29 119.3(4) . . ?
C30 C31 C32 120.0(5) . . ?
C30 C31 H31 120.0 . . ?
C32 C31 H31 120.0 . . ?
C33 C32 C31 119.9(6) . . ?
C33 C32 H32 120.1 . . ?
C31 C32 H32 120.1 . . ?
C34 C33 C32 120.2(5) . . ?
C34 C33 H33 119.9 . . ?
C32 C33 H33 119.9 . . ?
C33 C34 C35 119.7(7) . . ?
C33 C34 H34 120.1 . . ?
C35 C34 H34 120.1 . . ?
C30 C35 C34 121.7(6) . . ?
C30 C35 H35 119.2 . . ?
C34 C35 H35 119.2 . . ?
C18 O1 C14 121.4(2) . . ?
C19 O2 C29 118.5(3) . . ?

loop_
_geom_torsion_atom_site_label_1
_geom_torsion_atom_site_label_2
_geom_torsion_atom_site_label_3
_geom_torsion_atom_site_label_4
_geom_torsion
_geom_torsion_site_symmetry_1
_geom_torsion_site_symmetry_2
_geom_torsion_site_symmetry_3
_geom_torsion_site_symmetry_4
_geom_torsion_publ_flag
C36 C37 C38 C39 0.0 . . . . ?
C37 C38 C39 C40 0.0 . . . . ?
C38 C39 C40 C41 0.0 . . . . ?
C39 C40 C41 C36 0.0 . . . . ?
C40 C41 C36 C37 0.0 . . . . ?
C40 C41 C36 C29 178.8(3) . . . . ?
C38 C37 C36 C41 0.0 . . . . ?
C38 C37 C36 C29 -178.8(3) . . . . ?
C6 C1 C2 C3 0.8(7) . . . . ?
C1 C2 C3 C4 0.8(7) . . . . ?
C2 C3 C4 C5 -1.2(6) . . . . ?
C3 C4 C5 C6 0.1(6) . . . . ?
C4 C5 C6 C1 1.4(5) . . . . ?
C4 C5 C6 C7 -176.3(3) . . . . ?
C2 C1 C6 C5 -1.8(5) . . . . ?
C2 C1 C6 C7 175.7(4) . . . . ?
C5 C6 C7 C14 151.3(3) . . . . ?
C1 C6 C7 C14 -26.2(5) . . . . ?
C5 C6 C7 C8 -23.4(4) . . . . ?
C1 C6 C7 C8 159.2(3) . . . . ?
C14 C7 C8 C13 111.6(4) . . . . ?
C6 C7 C8 C13 -73.4(5) . . . . ?
C14 C7 C8 C9 -71.4(5) . . . . ?
C6 C7 C8 C9 103.6(4) . . . . ?
C13 C8 C9 C10 0.0(6) . . . . ?
C7 C8 C9 C10 -177.1(4) . . . . ?
C8 C9 C10 C11 -0.5(6) . . . . ?
C9 C10 C11 C12 0.4(7) . . . . ?
C10 C11 C12 C13 0.1(7) . . . . ?
C11 C12 C13 C8 -0.7(7) . . . . ?
C9 C8 C13 C12 0.6(6) . . . . ?
C7 C8 C13 C12 177.7(4) . . . . ?
C6 C7 C14 O1 2.4(5) . . . . ?
C8 C7 C14 O1 177.0(3) . . . . ?
C6 C7 C14 C15 -176.2(3) . . . . ?
C8 C7 C14 C15 -1.7(5) . . . . ?
C7 C14 C15 C16 168.3(4) . . . . ?
O1 C14 C15 C16 -10.4(5) . . . . ?
C14 C15 C16 C17 0.7(6) . . . . ?
C15 C16 C17 C18 5.1(5) . . . . ?
C15 C16 C17 C22 -174.9(4) . . . . ?
C22 C17 C18 O1 179.2(3) . . . . ?
C16 C17 C18 O1 -0.9(5) . . . . ?
C22 C17 C18 C19 -1.0(5) . . . . ?
C16 C17 C18 C19 178.9(3) . . . . ?
O1 C18 C19 O2 -2.5(4) . . . . ?
C17 C18 C19 O2 177.7(3) . . . . ?
O1 C18 C19 C20 -176.7(3) . . . . ?
C17 C18 C19 C20 3.4(5) . . . . ?
O2 C19 C20 C21 -178.2(3) . . . . ?
C18 C19 C20 C21 -4.4(5) . . . . ?
O2 C19 C20 C27 -2.1(5) . . . . ?
C18 C19 C20 C27 171.7(3) . . . . ?
C19 C20 C21 C26 -179.0(3) . . . . ?
C27 C20 C21 C26 5.3(5) . . . . ?
C19 C20 C21 C22 3.1(5) . . . . ?
C27 C20 C21 C22 -172.6(3) . . . . ?
C26 C21 C22 C23 1.4(5) . . . . ?
C20 C21 C22 C23 179.4(3) . . . . ?
C26 C21 C22 C17 -178.8(3) . . . . ?
C20 C21 C22 C17 -0.7(5) . . . . ?
C18 C17 C22 C23 179.5(3) . . . . ?
C16 C17 C22 C23 -0.4(5) . . . . ?
C18 C17 C22 C21 -0.3(5) . . . . ?
C16 C17 C22 C21 179.8(3) . . . . ?
C21 C22 C23 C24 -0.9(6) . . . . ?
C17 C22 C23 C24 179.3(4) . . . . ?
C22 C23 C24 C25 0.2(7) . . . . ?
C23 C24 C25 C26 -0.1(7) . . . . ?
C24 C25 C26 C21 0.7(7) . . . . ?
C22 C21 C26 C25 -1.3(6) . . . . ?
C20 C21 C26 C25 -179.3(4) . . . . ?
C19 C20 C27 C28 12.4(5) . . . . ?
C21 C20 C27 C28 -171.7(4) . . . . ?
C20 C27 C28 C29 3.3(6) . . . . ?
C27 C28 C29 O2 -26.6(5) . . . . ?
C27 C28 C29 C36 -141.1(4) . . . . ?
C27 C28 C29 C30 93.6(4) . . . . ?
C41 C36 C29 O2 149.3(3) . . . . ?
C37 C36 C29 O2 -31.9(4) . . . . ?
C41 C36 C29 C28 -92.7(3) . . . . ?
C37 C36 C29 C28 86.1(3) . . . . ?
C41 C36 C29 C30 32.9(4) . . . . ?
C37 C36 C29 C30 -148.3(3) . . . . ?
O2 C29 C30 C35 134.1(4) . . . . ?
C28 C29 C30 C35 12.7(5) . . . . ?
C36 C29 C30 C35 -112.0(4) . . . . ?
O2 C29 C30 C31 -48.0(5) . . . . ?
C28 C29 C30 C31 -169.3(4) . . . . ?
C36 C29 C30 C31 66.0(4) . . . . ?
C35 C30 C31 C32 -2.0(7) . . . . ?
C29 C30 C31 C32 180.0(4) . . . . ?
C30 C31 C32 C33 1.4(8) . . . . ?
C31 C32 C33 C34 0.8(9) . . . . ?
C32 C33 C34 C35 -2.2(10) . . . . ?
C31 C30 C35 C34 0.6(7) . . . . ?
C29 C30 C35 C34 178.5(5) . . . . ?
C33 C34 C35 C30 1.6(9) . . . . ?
C17 C18 O1 C14 -9.5(5) . . . . ?
C19 C18 O1 C14 170.7(3) . . . . ?
C7 C14 O1 C18 -164.2(3) . . . . ?
C15 C14 O1 C18 14.7(4) . . . . ?
C20 C19 O2 C29 -24.0(5) . . . . ?
C18 C19 O2 C29 162.0(3) . . . . ?
C28 C29 O2 C19 36.3(4) . . . . ?
C36 C29 O2 C19 154.8(3) . . . . ?
C30 C29 O2 C19 -86.4(4) . . . . ?

_refine_diff_density_max         0.250
_refine_diff_density_min         -0.191
_refine_diff_density_rms         0.031

_shelx_res_file                  
;

    1.res created by SHELXL-2014/7

TITL 1 in Pna2(1)
CELL 0.71073   9.7427  13.5639  21.6577  90.000  90.000  90.000
ZERR   4.00   0.0014   0.0019   0.0033   0.000   0.000   0.000
LATT -1
SYMM -X, -Y, 0.5+Z
SYMM 0.5+X, 0.5-Y, Z
SYMM 0.5-X, 0.5+Y, 0.5+Z
SFAC C  H  O
UNIT 164  112  8
L.S. 10
ACTA
BOND $H
FMAP 2
PLAN 20
SIZE 0.40 0.30 0.30
CONf
TEMP 23.000
WGHT    0.050000    0.708580
EXTI    0.004135
FVAR       0.12682
AFIX  66
MOLE 1
C37   1    0.629902    0.352940    0.410776    11.00000    0.18324    0.07736 =
         0.08736    0.03178   -0.05214   -0.04604
AFIX  43
H37   2    0.673236    0.413654    0.415029    11.00000   -1.20000
AFIX  65
C38   1    0.623920    0.288389    0.460550    11.00000    0.21064    0.08195 =
         0.07926    0.02351   -0.03954   -0.01452
AFIX  43
H38   2    0.663252    0.305913    0.498105    11.00000   -1.20000
AFIX  65
C39   1    0.559152    0.197645    0.454193    11.00000    0.09234    0.08675 =
         0.10022    0.04571    0.01948    0.01945
AFIX  43
H39   2    0.555150    0.154456    0.487496    11.00000   -1.20000
AFIX  65
C40   1    0.500366    0.171453    0.398062    11.00000    0.17882    0.10629 =
         0.14394    0.06974   -0.05535   -0.06190
AFIX  43
H40   2    0.457032    0.110739    0.393810    11.00000   -1.20000
AFIX  65
C41   1    0.506347    0.236003    0.348288    11.00000    0.14553    0.07090 =
         0.10564    0.02589   -0.04407   -0.04242
AFIX  43
H41   2    0.467014    0.218478    0.310733    11.00000   -1.20000
AFIX  65
C36   1    0.571114    0.326747    0.354644    11.00000    0.04849    0.04207 =
         0.05920    0.00200    0.00038    0.00465
AFIX   0
C1    1    0.347408    0.564180    0.444392    11.00000    0.06274    0.06462 =
         0.05137   -0.00484    0.01113   -0.01837
AFIX  43
H1    2    0.351464    0.562749    0.401499    11.00000   -1.20000
AFIX   0
C2    1    0.322934    0.478365    0.476260    11.00000    0.07801    0.05989 =
         0.07175   -0.00487    0.01865   -0.02080
AFIX  43
H2    2    0.311869    0.419824    0.454467    11.00000   -1.20000
AFIX   0
C3    1    0.314496    0.477057    0.539091    11.00000    0.05768    0.07238 =
         0.07480    0.01796    0.00513   -0.01525
AFIX  43
H3    2    0.299016    0.418306    0.560105    11.00000   -1.20000
AFIX   0
C4    1    0.329226    0.563773    0.570641    11.00000    0.05934    0.09158 =
         0.04835    0.01382   -0.00160   -0.01848
AFIX  43
H4    2    0.321976    0.564380    0.613457    11.00000   -1.20000
AFIX   0
C5    1    0.354706    0.650058    0.539339    11.00000    0.05131    0.06828 =
         0.04868   -0.00144   -0.00054   -0.00985
AFIX  43
H5    2    0.364549    0.708159    0.561705    11.00000   -1.20000
AFIX   0
C6    1    0.366272    0.653392    0.475268    11.00000    0.03265    0.05472 =
         0.04293   -0.00502   -0.00011   -0.00201
C7    1    0.402080    0.746820    0.444078    11.00000    0.03408    0.05489 =
         0.03905   -0.00670   -0.00461   -0.00075
C8    1    0.371449    0.840333    0.477993    11.00000    0.03716    0.05103 =
         0.03809   -0.00237   -0.00040    0.00001
C9    1    0.474374    0.893301    0.506404    11.00000    0.03866    0.06648 =
         0.05365   -0.01454   -0.00043   -0.00200
AFIX  43
H9    2    0.564849    0.872162    0.502919    11.00000   -1.20000
AFIX   0
C10   1    0.445169    0.977180    0.539922    11.00000    0.05923    0.06078 =
         0.05129   -0.01232    0.00208   -0.01541
AFIX  43
H10   2    0.515821    1.011724    0.559045    11.00000   -1.20000
AFIX   0
C11   1    0.313039    1.009785    0.545182    11.00000    0.06885    0.05280 =
         0.06072   -0.01229    0.01184    0.00127
AFIX  43
H11   2    0.293443    1.066586    0.567559    11.00000   -1.20000
AFIX   0
C12   1    0.210231    0.958228    0.517303    11.00000    0.04928    0.06511 =
         0.07941   -0.01073   -0.00077    0.01270
AFIX  43
H12   2    0.120047    0.980072    0.520606    11.00000   -1.20000
AFIX   0
C13   1    0.238921    0.874315    0.484400    11.00000    0.03669    0.06338 =
         0.06754   -0.01055   -0.00746    0.00117
AFIX  43
H13   2    0.167426    0.839624    0.466029    11.00000   -1.20000
AFIX   0
C14   1    0.469596    0.753266    0.389727    11.00000    0.04346    0.04247 =
         0.04171   -0.00597   -0.00331    0.00464
C15   1    0.513590    0.841285    0.359187    11.00000    0.06781    0.04098 =
         0.04430   -0.00173   -0.00077    0.00632
AFIX  43
H15   2    0.481092    0.901706    0.373268    11.00000   -1.20000
AFIX   0
C16   1    0.599667    0.839846    0.311171    11.00000    0.06660    0.04058 =
         0.04788    0.00652    0.00039   -0.00397
AFIX  43
H16   2    0.626596    0.898771    0.292861    11.00000   -1.20000
AFIX   0
C17   1    0.651116    0.747577    0.287535    11.00000    0.04902    0.04561 =
         0.03354    0.00276   -0.00273   -0.00421
C18   1    0.597482    0.664047    0.313958    11.00000    0.04196    0.04576 =
         0.03427   -0.00266    0.00022   -0.00094
C19   1    0.636145    0.569103    0.294936    11.00000    0.04605    0.04201 =
         0.03569    0.00074   -0.00157   -0.00376
C20   1    0.735587    0.556444    0.250815    11.00000    0.04088    0.05085 =
         0.03840   -0.00602   -0.00335   -0.00137
C21   1    0.793132    0.641104    0.221007    11.00000    0.04313    0.05711 =
         0.03345   -0.00316   -0.00279   -0.00923
C22   1    0.751708    0.737361    0.239516    11.00000    0.04659    0.04848 =
         0.03677    0.00240   -0.00237   -0.00719
C23   1    0.810373    0.818724    0.210056    11.00000    0.06470    0.05897 =
         0.05256    0.00079    0.00217   -0.00973
AFIX  43
H23   2    0.782690    0.881706    0.221586    11.00000   -1.20000
AFIX   0
C24   1    0.906766    0.808699    0.165013    11.00000    0.06789    0.07445 =
         0.05530    0.00777    0.01006   -0.02096
AFIX  43
H24   2    0.944392    0.864133    0.146248    11.00000   -1.20000
AFIX   0
C25   1    0.948484    0.714852    0.147302    11.00000    0.06357    0.09324 =
         0.04741    0.00195    0.01185   -0.01555
AFIX  43
H25   2    1.014233    0.707745    0.116492    11.00000   -1.20000
AFIX   0
C26   1    0.894180    0.633217    0.174550    11.00000    0.05187    0.07293 =
         0.04468   -0.00637    0.00602   -0.00528
AFIX  43
H26   2    0.924210    0.571127    0.162330    11.00000   -1.20000
AFIX   0
C27   1    0.780759    0.455504    0.241054    11.00000    0.04901    0.05894 =
         0.04771   -0.01082    0.00540    0.00232
AFIX  43
H27   2    0.859417    0.443437    0.217930    11.00000   -1.20000
AFIX   0
C28   1    0.711287    0.380441    0.264687    11.00000    0.06018    0.04736 =
         0.05109   -0.00570    0.00295    0.00635
AFIX  43
H28   2    0.744704    0.316726    0.259623    11.00000   -1.20000
AFIX   0
C29   1    0.579590    0.396140    0.299512    11.00000    0.05554    0.03771 =
         0.04856   -0.00524    0.00000    0.00247
C30   1    0.453566    0.386665    0.257813    11.00000    0.06112    0.04117 =
         0.06327    0.00693   -0.00755   -0.00313
C31   1    0.327722    0.414668    0.279859    11.00000    0.06786    0.06264 =
         0.12284   -0.03707   -0.02341    0.01511
AFIX  43
H31   2    0.319562    0.439124    0.319807    11.00000   -1.20000
AFIX   0
C32   1    0.211687    0.406514    0.242390    11.00000    0.07350    0.05369 =
         0.18316   -0.01206   -0.05067    0.00881
AFIX  43
H32   2    0.126510    0.426821    0.257018    11.00000   -1.20000
AFIX   0
C33   1    0.223625    0.368347    0.183736    11.00000    0.10980    0.09044 =
         0.12150    0.05019   -0.05996   -0.04048
AFIX  43
H33   2    0.146560    0.363646    0.158569    11.00000   -1.20000
AFIX   0
C34   1    0.346157    0.337892    0.162752    11.00000    0.11832    0.20381 =
         0.05760    0.03066   -0.02750   -0.07647
AFIX  43
H34   2    0.353558    0.310025    0.123659    11.00000   -1.20000
AFIX   0
C35   1    0.461334    0.348141    0.199526    11.00000    0.08511    0.12915 =
         0.04934    0.00306   -0.00230   -0.03629
AFIX  43
H35   2    0.546190    0.328352    0.184255    11.00000   -1.20000
AFIX   0
O1    3    0.503127    0.666306    0.360175    11.00000    0.05858    0.04039 =
         0.04512   -0.00019    0.01085   -0.00036
O2    3    0.578376    0.493769    0.326786    11.00000    0.05969    0.03859 =
         0.04893   -0.00159    0.01112   -0.00377
HKLF 4

REM  1 in Pna2(1)
REM R1 =  0.0419 for    3774 Fo > 4sig(Fo)  and  0.0533 for all    4566 data
REM    377 parameters refined using      1 restraints

END

WGHT      0.0553      0.4574

REM Highest difference peak  0.250,  deepest hole -0.191,  1-sigma level  0.031
Q1    1   0.5801  0.3416  0.4095  11.00000  0.05    0.25
Q2    1   0.5793  0.1756  0.4070  11.00000  0.05    0.18
Q3    1   0.5927  0.2431  0.4509  11.00000  0.05    0.16
Q4    1   0.5472  0.2318  0.3568  11.00000  0.05    0.15
Q5    1   0.4825  0.2745  0.3666  11.00000  0.05    0.15
Q6    1   0.6635  0.3183  0.3943  11.00000  0.05    0.14
Q7    1   0.4795  0.2118  0.4174  11.00000  0.05    0.14
Q8    1   0.0983  0.4207  0.2965  11.00000  0.05    0.12
Q9    1   0.1835  0.8800  0.4335  11.00000  0.05    0.11
Q10   1   0.4156  0.9176  0.4490  11.00000  0.05    0.11
Q11   1   0.8150  0.6835  0.2487  11.00000  0.05    0.11
Q12   1   0.5462  0.8033  0.3821  11.00000  0.05    0.10
Q13   1   0.8240  0.7673  0.2421  11.00000  0.05    0.10
Q14   1   0.5292  0.0810  0.3392  11.00000  0.05    0.10
Q15   1   0.7468  0.9572  0.2420  11.00000  0.05    0.10
Q16   1   0.7428  0.3874  0.3887  11.00000  0.05    0.10
Q17   1   0.1863  0.2845  0.2094  11.00000  0.05    0.10
Q18   1   0.3699  0.7036  0.4598  11.00000  0.05    0.10
Q19   1   0.2419  0.7593  0.4091  11.00000  0.05    0.10
Q20   1   0.6559  0.6957  0.3169  11.00000  0.05    0.10
;
_shelx_res_checksum              99658
####################################################################### 
# 
# This file contains crystal structure data downloaded from the 
# Cambridge Structural Database (CSD) hosted by the Cambridge 
# Crystallographic Data Centre (CCDC).
# 
# Full information about CCDC data access policies and citation 
# guidelines are available at http://www.ccdc.cam.ac.uk/access/V1 
# 
# Audit and citation data items may have been added by the CCDC. 
# Please retain this information to preserve the provenance of 
# this file and to allow appropriate attribution of the data. 
# 
#######################################################################

data_1_CCDC1
_database_code_depnum_ccdc_archive 'CCDC 1861980'
_audit_update_record             
;
2018-08-14 deposited with the CCDC.
2018-11-14 downloaded from the CCDC.
;

_audit_creation_method           SHELXL-2014/7
_shelx_SHELXL_version_number     2014/7
_chemical_name_systematic        ?
_chemical_name_common            ?
_chemical_melting_point          ?
_chemical_formula_moiety         ?
_chemical_formula_sum            'C26 H17 Br O'
_chemical_formula_weight         425.30

loop_
_atom_type_symbol
_atom_type_description
_atom_type_scat_dispersion_real
_atom_type_scat_dispersion_imag
_atom_type_scat_source
C C 0.0033 0.0016 'International Tables Vol C Tables 4.2.6.8 and 6.1.1.4'
H H 0.0000 0.0000 'International Tables Vol C Tables 4.2.6.8 and 6.1.1.4'
O O 0.0106 0.0060 'International Tables Vol C Tables 4.2.6.8 and 6.1.1.4'
Br Br -0.2901 2.4595 'International Tables Vol C Tables 4.2.6.8 and 6.1.1.4'

_space_group_crystal_system      monoclinic
_space_group_IT_number           14
_space_group_name_H-M_alt        'P 21/c'
_space_group_name_Hall           '-P 2ybc'

_shelx_space_group_comment       
;
The symmetry employed for this shelxl refinement is uniquely defined
by the following loop, which should always be used as a source of
symmetry information in preference to the above space-group names.
They are only intended as comments.
;

loop_
_space_group_symop_operation_xyz
'x, y, z'
'-x, y+1/2, -z+1/2'
'-x, -y, -z'
'x, -y-1/2, z-1/2'

_cell_length_a                   12.8537(19)
_cell_length_b                   13.3132(18)
_cell_length_c                   11.8696(17)
_cell_angle_alpha                90
_cell_angle_beta                 114.474(2)
_cell_angle_gamma                90
_cell_volume                     1848.7(5)
_cell_formula_units_Z            4
_cell_measurement_temperature    296(2)
_cell_measurement_reflns_used    3267
_cell_measurement_theta_min      2.43
_cell_measurement_theta_max      25.38

_exptl_crystal_description       block
_exptl_crystal_colour            red
_exptl_crystal_density_meas      ?
_exptl_crystal_density_method    ?
_exptl_crystal_density_diffrn    1.528
_exptl_crystal_F_000             864
_exptl_transmission_factor_min   0.3467
_exptl_transmission_factor_max   0.7455
_exptl_crystal_size_max          0.300
_exptl_crystal_size_mid          0.300
_exptl_crystal_size_min          0.300
_exptl_absorpt_coefficient_mu    2.238
_shelx_estimated_absorpt_T_min   0.553
_shelx_estimated_absorpt_T_max   0.553
_exptl_absorpt_correction_type   Multi-scan
_exptl_absorpt_correction_T_min  ?
_exptl_absorpt_correction_T_max  ?
_exptl_absorpt_process_details   SADABS
_exptl_absorpt_special_details   ?
_diffrn_ambient_temperature      296(2)
_diffrn_radiation_wavelength     0.71073
_diffrn_radiation_type           MoK\a
_diffrn_source                   ?
_diffrn_measurement_device_type  'Bruker APEX II area detector'
_diffrn_measurement_method       '\w scan'
_diffrn_detector_area_resol_mean 'fine-focus sealed tube'
_diffrn_reflns_number            11171
_diffrn_reflns_av_unetI/netI     0.0497
_diffrn_reflns_av_R_equivalents  0.0405
_diffrn_reflns_limit_h_min       -12
_diffrn_reflns_limit_h_max       16
_diffrn_reflns_limit_k_min       -12
_diffrn_reflns_limit_k_max       17
_diffrn_reflns_limit_l_min       -15
_diffrn_reflns_limit_l_max       15
_diffrn_reflns_theta_min         1.741
_diffrn_reflns_theta_max         27.421
_diffrn_reflns_theta_full        25.242
_diffrn_measured_fraction_theta_max 0.996
_diffrn_measured_fraction_theta_full 0.999
_diffrn_reflns_Laue_measured_fraction_max 0.996
_diffrn_reflns_Laue_measured_fraction_full 0.999
_diffrn_reflns_point_group_measured_fraction_max 0.996
_diffrn_reflns_point_group_measured_fraction_full 0.999
_reflns_number_total             4190
_reflns_number_gt                3139
_reflns_threshold_expression     'I > 2\s(I)'
_reflns_Friedel_coverage         0.000
_reflns_Friedel_fraction_max     .
_reflns_Friedel_fraction_full    .

_reflns_special_details          
;
 Reflections were merged by SHELXL according to the crystal
 class for the calculation of statistics and refinement.
 
 _reflns_Friedel_fraction is defined as the number of unique
 Friedel pairs measured divided by the number that would be
 possible theoretically, ignoring centric projections and
 systematic absences.
;

_computing_data_collection       'Bruker SMART APEX II'
_computing_cell_refinement       'Bruker SMART'
_computing_data_reduction        'Bruker SAINT'
_computing_structure_solution    'SHELXL-2014/7 (Sheldrick, 2014)'
_computing_structure_refinement  'SHELXL-2014/7 (Sheldrick, 2014)'
_computing_molecular_graphics    SHELXTL
_computing_publication_material  SHELXTL
_refine_special_details          ?
_refine_ls_structure_factor_coef Fsqd
_refine_ls_matrix_type           full
_refine_ls_weighting_scheme      calc
_refine_ls_weighting_details     
'w=1/[\s^2^(Fo^2^)+(0.0500P)^2^+0.3294P] where P=(Fo^2^+2Fc^2^)/3'
_atom_sites_solution_primary     direct
_atom_sites_solution_secondary   difmap
_atom_sites_solution_hydrogens   geom
_refine_ls_hydrogen_treatment    constr
_refine_ls_extinction_method     'SHELXL-2014/7 (Sheldrick 2014'
_refine_ls_extinction_coef       0.0181(11)
_refine_ls_extinction_expression Fc^*^=kFc[1+0.001xFc^2^\l^3^/sin(2\q)]^-1/4^
_refine_ls_number_reflns         4190
_refine_ls_number_parameters     254
_refine_ls_number_restraints     0
_refine_ls_R_factor_all          0.0597
_refine_ls_R_factor_gt           0.0395
_refine_ls_wR_factor_ref         0.0986
_refine_ls_wR_factor_gt          0.0907
_refine_ls_goodness_of_fit_ref   1.000
_refine_ls_restrained_S_all      1.000
_refine_ls_shift/su_max          0.002
_refine_ls_shift/su_mean         0.000

loop_
_atom_site_label
_atom_site_type_symbol
_atom_site_fract_x
_atom_site_fract_y
_atom_site_fract_z
_atom_site_U_iso_or_equiv
_atom_site_adp_type
_atom_site_occupancy
_atom_site_site_symmetry_order
_atom_site_calc_flag
_atom_site_refinement_flags_posn
_atom_site_refinement_flags_adp
_atom_site_refinement_flags_occupancy
_atom_site_disorder_assembly
_atom_site_disorder_group
Br1 Br -0.10150(2) 1.05348(2) 0.69827(2) 0.04731(13) Uani 1 1 d . . . . .
C1 C 0.3632(3) 0.9321(2) 1.0559(3) 0.0484(7) Uani 1 1 d . . . . .
H1 H 0.4268 0.8962 1.0601 0.058 Uiso 1 1 calc R U . . .
C2 C 0.3750(3) 0.9995(2) 1.1478(3) 0.0611(9) Uani 1 1 d . . . . .
H2 H 0.4463 1.0085 1.2129 0.073 Uiso 1 1 calc R U . . .
C3 C 0.2843(3) 1.0536(2) 1.1457(3) 0.0572(8) Uani 1 1 d . . . . .
H3 H 0.2928 1.0989 1.2086 0.069 Uiso 1 1 calc R U . . .
C4 C 0.1804(3) 1.0397(2) 1.0490(3) 0.0540(8) Uani 1 1 d . . . . .
H4 H 0.1178 1.0767 1.0456 0.065 Uiso 1 1 calc R U . . .
C5 C 0.1668(2) 0.97183(19) 0.9562(2) 0.0416(6) Uani 1 1 d . . . . .
H5 H 0.0949 0.9630 0.8921 0.050 Uiso 1 1 calc R U . . .
C6 C 0.2586(2) 0.91627(17) 0.9567(2) 0.0333(5) Uani 1 1 d . . . . .
C7 C 0.2503(2) 0.84327(17) 0.8596(2) 0.0327(5) Uani 1 1 d . . . . .
C8 C 0.3504(2) 0.77486(17) 0.8900(2) 0.0353(6) Uani 1 1 d . . . . .
C9 C 0.4230(2) 0.7834(2) 0.8318(3) 0.0464(7) Uani 1 1 d . . . . .
H9 H 0.4095 0.8324 0.7714 0.056 Uiso 1 1 calc R U . . .
C10 C 0.5158(3) 0.7199(3) 0.8622(3) 0.0618(9) Uani 1 1 d . . . . .
H10 H 0.5637 0.7259 0.8215 0.074 Uiso 1 1 calc R U . . .
C11 C 0.5374(3) 0.6488(2) 0.9509(3) 0.0644(10) Uani 1 1 d . . . . .
H11 H 0.6005 0.6067 0.9718 0.077 Uiso 1 1 calc R U . . .
C12 C 0.4655(3) 0.6394(2) 1.0097(3) 0.0599(9) Uani 1 1 d . . . . .
H12 H 0.4799 0.5905 1.0703 0.072 Uiso 1 1 calc R U . . .
C13 C 0.3725(2) 0.70172(19) 0.9795(2) 0.0453(7) Uani 1 1 d . . . . .
H13 H 0.3242 0.6946 1.0196 0.054 Uiso 1 1 calc R U . . .
C14 C 0.1634(2) 0.83301(16) 0.7462(2) 0.0315(5) Uani 1 1 d . . . . .
C15 C 0.1582(2) 0.75949(17) 0.6557(2) 0.0369(6) Uani 1 1 d . . . . .
H15 H 0.2163 0.7121 0.6760 0.044 Uiso 1 1 calc R U . . .
C16 C 0.0722(2) 0.75720(17) 0.5428(2) 0.0378(6) Uani 1 1 d . . . . .
H16 H 0.0721 0.7089 0.4861 0.045 Uiso 1 1 calc R U . . .
C17 C -0.0198(2) 0.82791(16) 0.5078(2) 0.0326(5) Uani 1 1 d . . . . .
C18 C -0.0167(2) 0.89489(16) 0.5968(2) 0.0308(5) Uani 1 1 d . . . . .
C19 C -0.1045(2) 0.96571(16) 0.5729(2) 0.0326(5) Uani 1 1 d . . . . .
C20 C -0.1930(2) 0.97006(17) 0.4593(2) 0.0361(6) Uani 1 1 d . . . . .
H20 H -0.2505 1.0174 0.4441 0.043 Uiso 1 1 calc R U . . .
C21 C -0.1989(2) 0.90403(17) 0.3643(2) 0.0347(5) Uani 1 1 d . . . . .
C22 C -0.1128(2) 0.83097(17) 0.3882(2) 0.0326(5) Uani 1 1 d . . . . .
C23 C -0.1206(2) 0.76645(19) 0.2912(2) 0.0420(6) Uani 1 1 d . . . . .
H23 H -0.0641 0.7185 0.3044 0.050 Uiso 1 1 calc R U . . .
C24 C -0.2104(2) 0.7735(2) 0.1776(2) 0.0476(7) Uani 1 1 d . . . . .
H24 H -0.2146 0.7298 0.1147 0.057 Uiso 1 1 calc R U . . .
C25 C -0.2955(2) 0.8448(2) 0.1545(3) 0.0476(7) Uani 1 1 d . . . . .
H25 H -0.3559 0.8490 0.0767 0.057 Uiso 1 1 calc R U . . .
C26 C -0.2901(2) 0.90854(19) 0.2461(2) 0.0421(6) Uani 1 1 d . . . . .
H26 H -0.3476 0.9559 0.2305 0.051 Uiso 1 1 calc R U . . .
O1 O 0.06981(14) 0.89671(12) 0.71324(15) 0.0355(4) Uani 1 1 d . . . . .

loop_
_atom_site_aniso_label
_atom_site_aniso_U_11
_atom_site_aniso_U_22
_atom_site_aniso_U_33
_atom_site_aniso_U_23
_atom_site_aniso_U_13
_atom_site_aniso_U_12
Br1 0.0543(2) 0.04634(18) 0.04538(18) -0.00499(12) 0.02472(14) 0.01347(12)
C1 0.0457(16) 0.0463(15) 0.0479(16) -0.0074(12) 0.0142(13) 0.0077(12)
C2 0.0566(19) 0.064(2) 0.0500(17) -0.0189(16) 0.0095(15) 0.0006(16)
C3 0.071(2) 0.0562(18) 0.0465(16) -0.0170(14) 0.0261(16) 0.0004(16)
C4 0.065(2) 0.0534(17) 0.0515(17) -0.0051(13) 0.0321(16) 0.0094(14)
C5 0.0448(16) 0.0443(14) 0.0394(14) -0.0017(11) 0.0212(12) 0.0037(12)
C6 0.0424(14) 0.0284(11) 0.0330(12) 0.0032(9) 0.0195(11) -0.0025(10)
C7 0.0364(13) 0.0304(12) 0.0349(12) 0.0041(9) 0.0184(11) 0.0018(10)
C8 0.0357(14) 0.0313(12) 0.0344(13) -0.0037(10) 0.0101(11) 0.0016(10)
C9 0.0446(16) 0.0483(15) 0.0496(16) -0.0042(12) 0.0228(13) 0.0006(12)
C10 0.0447(17) 0.069(2) 0.078(2) -0.0241(18) 0.0319(16) -0.0017(15)
C11 0.0445(18) 0.0478(18) 0.083(2) -0.0213(17) 0.0087(17) 0.0134(14)
C12 0.059(2) 0.0366(15) 0.065(2) 0.0022(14) 0.0069(17) 0.0135(14)
C13 0.0478(16) 0.0384(14) 0.0471(15) 0.0019(12) 0.0172(13) 0.0030(12)
C14 0.0328(13) 0.0283(11) 0.0373(12) 0.0035(9) 0.0186(11) 0.0023(9)
C15 0.0376(14) 0.0314(12) 0.0427(14) 0.0000(10) 0.0175(12) 0.0058(10)
C16 0.0422(14) 0.0331(13) 0.0403(14) -0.0080(11) 0.0193(12) 0.0027(11)
C17 0.0334(13) 0.0303(12) 0.0368(12) 0.0022(10) 0.0174(10) -0.0005(10)
C18 0.0331(13) 0.0297(12) 0.0327(12) 0.0026(9) 0.0168(10) -0.0006(9)
C19 0.0369(13) 0.0305(12) 0.0362(12) 0.0012(10) 0.0211(11) 0.0000(10)
C20 0.0357(13) 0.0306(12) 0.0452(14) 0.0062(10) 0.0201(12) 0.0054(10)
C21 0.0360(13) 0.0312(12) 0.0395(13) 0.0039(10) 0.0183(11) -0.0033(10)
C22 0.0326(13) 0.0325(12) 0.0349(12) 0.0015(10) 0.0163(11) -0.0035(10)
C23 0.0436(15) 0.0403(14) 0.0419(14) -0.0047(11) 0.0176(12) -0.0003(11)
C24 0.0540(17) 0.0493(16) 0.0367(14) -0.0049(12) 0.0159(13) -0.0042(13)
C25 0.0456(16) 0.0513(16) 0.0380(14) 0.0033(12) 0.0096(12) -0.0021(13)
C26 0.0408(15) 0.0392(13) 0.0438(15) 0.0079(12) 0.0149(12) 0.0021(11)
O1 0.0360(9) 0.0341(9) 0.0337(9) -0.0017(7) 0.0117(7) 0.0073(7)

_geom_special_details            
;
 All esds (except the esd in the dihedral angle between two l.s. planes)
 are estimated using the full covariance matrix.  The cell esds are taken
 into account individually in the estimation of esds in distances, angles
 and torsion angles; correlations between esds in cell parameters are only
 used when they are defined by crystal symmetry.  An approximate (isotropic)
 treatment of cell esds is used for estimating esds involving l.s. planes.
;

loop_
_geom_bond_atom_site_label_1
_geom_bond_atom_site_label_2
_geom_bond_distance
_geom_bond_site_symmetry_2
_geom_bond_publ_flag
Br1 C19 1.880(2) . ?
C1 C2 1.372(4) . ?
C1 C6 1.388(4) . ?
C1 H1 0.9300 . ?
C2 C3 1.362(4) . ?
C2 H2 0.9300 . ?
C3 C4 1.365(5) . ?
C3 H3 0.9300 . ?
C4 C5 1.379(4) . ?
C4 H4 0.9300 . ?
C5 C6 1.390(4) . ?
C5 H5 0.9300 . ?
C6 C7 1.477(3) . ?
C7 C14 1.354(3) . ?
C7 C8 1.493(3) . ?
C8 C9 1.377(4) . ?
C8 C13 1.381(4) . ?
C9 C10 1.383(4) . ?
C9 H9 0.9300 . ?
C10 C11 1.355(5) . ?
C10 H10 0.9300 . ?
C11 C12 1.375(5) . ?
C11 H11 0.9300 . ?
C12 C13 1.376(4) . ?
C12 H12 0.9300 . ?
C13 H13 0.9300 . ?
C14 O1 1.389(3) . ?
C14 C15 1.435(3) . ?
C15 C16 1.339(3) . ?
C15 H15 0.9300 . ?
C16 C17 1.432(3) . ?
C16 H16 0.9300 . ?
C17 C18 1.371(3) . ?
C17 C22 1.428(3) . ?
C18 O1 1.369(3) . ?
C18 C19 1.406(3) . ?
C19 C20 1.359(3) . ?
C20 C21 1.406(4) . ?
C20 H20 0.9300 . ?
C21 C26 1.408(4) . ?
C21 C22 1.411(3) . ?
C22 C23 1.407(3) . ?
C23 C24 1.368(4) . ?
C23 H23 0.9300 . ?
C24 C25 1.388(4) . ?
C24 H24 0.9300 . ?
C25 C26 1.358(4) . ?
C25 H25 0.9300 . ?
C26 H26 0.9300 . ?

loop_
_geom_angle_atom_site_label_1
_geom_angle_atom_site_label_2
_geom_angle_atom_site_label_3
_geom_angle
_geom_angle_site_symmetry_1
_geom_angle_site_symmetry_3
_geom_angle_publ_flag
C2 C1 C6 121.5(3) . . ?
C2 C1 H1 119.2 . . ?
C6 C1 H1 119.2 . . ?
C3 C2 C1 121.3(3) . . ?
C3 C2 H2 119.3 . . ?
C1 C2 H2 119.3 . . ?
C2 C3 C4 118.4(3) . . ?
C2 C3 H3 120.8 . . ?
C4 C3 H3 120.8 . . ?
C3 C4 C5 121.1(3) . . ?
C3 C4 H4 119.4 . . ?
C5 C4 H4 119.4 . . ?
C4 C5 C6 121.2(3) . . ?
C4 C5 H5 119.4 . . ?
C6 C5 H5 119.4 . . ?
C1 C6 C5 116.4(2) . . ?
C1 C6 C7 119.5(2) . . ?
C5 C6 C7 124.1(2) . . ?
C14 C7 C6 127.2(2) . . ?
C14 C7 C8 116.9(2) . . ?
C6 C7 C8 115.9(2) . . ?
C9 C8 C13 118.5(2) . . ?
C9 C8 C7 121.6(2) . . ?
C13 C8 C7 119.9(2) . . ?
C8 C9 C10 120.6(3) . . ?
C8 C9 H9 119.7 . . ?
C10 C9 H9 119.7 . . ?
C11 C10 C9 120.5(3) . . ?
C11 C10 H10 119.8 . . ?
C9 C10 H10 119.8 . . ?
C10 C11 C12 119.5(3) . . ?
C10 C11 H11 120.3 . . ?
C12 C11 H11 120.3 . . ?
C11 C12 C13 120.5(3) . . ?
C11 C12 H12 119.7 . . ?
C13 C12 H12 119.7 . . ?
C12 C13 C8 120.3(3) . . ?
C12 C13 H13 119.8 . . ?
C8 C13 H13 119.8 . . ?
C7 C14 O1 118.7(2) . . ?
C7 C14 C15 125.2(2) . . ?
O1 C14 C15 116.1(2) . . ?
C16 C15 C14 121.9(2) . . ?
C16 C15 H15 119.1 . . ?
C14 C15 H15 119.1 . . ?
C15 C16 C17 121.1(2) . . ?
C15 C16 H16 119.5 . . ?
C17 C16 H16 119.5 . . ?
C18 C17 C22 119.5(2) . . ?
C18 C17 C16 116.6(2) . . ?
C22 C17 C16 123.9(2) . . ?
O1 C18 C17 122.8(2) . . ?
O1 C18 C19 116.1(2) . . ?
C17 C18 C19 121.1(2) . . ?
C20 C19 C18 120.1(2) . . ?
C20 C19 Br1 119.56(18) . . ?
C18 C19 Br1 120.38(18) . . ?
C19 C20 C21 120.9(2) . . ?
C19 C20 H20 119.5 . . ?
C21 C20 H20 119.5 . . ?
C20 C21 C26 121.2(2) . . ?
C20 C21 C22 119.5(2) . . ?
C26 C21 C22 119.3(2) . . ?
C23 C22 C21 118.2(2) . . ?
C23 C22 C17 122.9(2) . . ?
C21 C22 C17 118.9(2) . . ?
C24 C23 C22 120.7(3) . . ?
C24 C23 H23 119.7 . . ?
C22 C23 H23 119.7 . . ?
C23 C24 C25 121.1(3) . . ?
C23 C24 H24 119.5 . . ?
C25 C24 H24 119.5 . . ?
C26 C25 C24 119.7(3) . . ?
C26 C25 H25 120.2 . . ?
C24 C25 H25 120.2 . . ?
C25 C26 C21 121.1(3) . . ?
C25 C26 H26 119.4 . . ?
C21 C26 H26 119.4 . . ?
C18 O1 C14 121.36(18) . . ?

loop_
_geom_torsion_atom_site_label_1
_geom_torsion_atom_site_label_2
_geom_torsion_atom_site_label_3
_geom_torsion_atom_site_label_4
_geom_torsion
_geom_torsion_site_symmetry_1
_geom_torsion_site_symmetry_2
_geom_torsion_site_symmetry_3
_geom_torsion_site_symmetry_4
_geom_torsion_publ_flag
C6 C1 C2 C3 0.2(5) . . . . ?
C1 C2 C3 C4 -0.4(5) . . . . ?
C2 C3 C4 C5 0.8(5) . . . . ?
C3 C4 C5 C6 -1.0(5) . . . . ?
C2 C1 C6 C5 -0.4(4) . . . . ?
C2 C1 C6 C7 179.6(3) . . . . ?
C4 C5 C6 C1 0.8(4) . . . . ?
C4 C5 C6 C7 -179.2(2) . . . . ?
C1 C6 C7 C14 -165.6(3) . . . . ?
C5 C6 C7 C14 14.5(4) . . . . ?
C1 C6 C7 C8 13.2(3) . . . . ?
C5 C6 C7 C8 -166.7(2) . . . . ?
C14 C7 C8 C9 68.8(3) . . . . ?
C6 C7 C8 C9 -110.1(3) . . . . ?
C14 C7 C8 C13 -112.1(3) . . . . ?
C6 C7 C8 C13 69.0(3) . . . . ?
C13 C8 C9 C10 0.2(4) . . . . ?
C7 C8 C9 C10 179.4(2) . . . . ?
C8 C9 C10 C11 -0.7(4) . . . . ?
C9 C10 C11 C12 0.8(5) . . . . ?
C10 C11 C12 C13 -0.3(5) . . . . ?
C11 C12 C13 C8 -0.2(4) . . . . ?
C9 C8 C13 C12 0.3(4) . . . . ?
C7 C8 C13 C12 -178.9(2) . . . . ?
C6 C7 C14 O1 0.2(4) . . . . ?
C8 C7 C14 O1 -178.6(2) . . . . ?
C6 C7 C14 C15 -178.7(2) . . . . ?
C8 C7 C14 C15 2.5(4) . . . . ?
C7 C14 C15 C16 -176.4(2) . . . . ?
O1 C14 C15 C16 4.7(3) . . . . ?
C14 C15 C16 C17 -0.7(4) . . . . ?
C15 C16 C17 C18 -2.2(4) . . . . ?
C15 C16 C17 C22 178.6(2) . . . . ?
C22 C17 C18 O1 -179.7(2) . . . . ?
C16 C17 C18 O1 1.0(3) . . . . ?
C22 C17 C18 C19 0.9(3) . . . . ?
C16 C17 C18 C19 -178.4(2) . . . . ?
O1 C18 C19 C20 179.1(2) . . . . ?
C17 C18 C19 C20 -1.4(4) . . . . ?
O1 C18 C19 Br1 -1.8(3) . . . . ?
C17 C18 C19 Br1 177.56(18) . . . . ?
C18 C19 C20 C21 0.3(4) . . . . ?
Br1 C19 C20 C21 -178.67(18) . . . . ?
C19 C20 C21 C26 -179.6(2) . . . . ?
C19 C20 C21 C22 1.2(4) . . . . ?
C20 C21 C22 C23 -179.5(2) . . . . ?
C26 C21 C22 C23 1.3(3) . . . . ?
C20 C21 C22 C17 -1.7(3) . . . . ?
C26 C21 C22 C17 179.1(2) . . . . ?
C18 C17 C22 C23 178.4(2) . . . . ?
C16 C17 C22 C23 -2.4(4) . . . . ?
C18 C17 C22 C21 0.7(3) . . . . ?
C16 C17 C22 C21 179.9(2) . . . . ?
C21 C22 C23 C24 -1.1(4) . . . . ?
C17 C22 C23 C24 -178.9(2) . . . . ?
C22 C23 C24 C25 0.7(4) . . . . ?
C23 C24 C25 C26 -0.3(4) . . . . ?
C24 C25 C26 C21 0.5(4) . . . . ?
C20 C21 C26 C25 179.8(3) . . . . ?
C22 C21 C26 C25 -1.0(4) . . . . ?
C17 C18 O1 C14 3.2(3) . . . . ?
C19 C18 O1 C14 -177.4(2) . . . . ?
C7 C14 O1 C18 175.2(2) . . . . ?
C15 C14 O1 C18 -5.9(3) . . . . ?

_refine_diff_density_max         0.591
_refine_diff_density_min         -0.735
_refine_diff_density_rms         0.066

_shelx_res_file                  
;

    1.res created by SHELXL-2014/7

TITL 1 in P2(1)/c
CELL 0.71073  12.8537  13.3132  11.8696  90.000 114.474  90.000
ZERR   4.00   0.0019   0.0018   0.0017   0.000   0.002   0.000
LATT 1
SYMM -X, 0.5+Y, 0.5-Z
SFAC C  H  O  Br
UNIT 104  68  4  4
L.S. 10
ACTA
BOND $H
FMAP 2
PLAN 20
CONF
SIZE 0.30 0.30 0.30
TEMP 23.000
WGHT    0.050000    0.329400
EXTI    0.018122
FVAR       0.18450
MOLE 1
BR1   4   -0.101496    1.053484    0.698273    11.00000    0.05429    0.04634 =
         0.04538   -0.00499    0.02472    0.01347
C1    1    0.363215    0.932096    1.055879    11.00000    0.04571    0.04629 =
         0.04790   -0.00737    0.01422    0.00766
AFIX  43
H1    2    0.426785    0.896171    1.060115    11.00000   -1.20000
AFIX   0
C2    1    0.374987    0.999537    1.147820    11.00000    0.05657    0.06423 =
         0.05000   -0.01892    0.00951    0.00061
AFIX  43
H2    2    0.446347    1.008496    1.212868    11.00000   -1.20000
AFIX   0
C3    1    0.284261    1.053606    1.145708    11.00000    0.07072    0.05618 =
         0.04645   -0.01703    0.02606    0.00041
AFIX  43
H3    2    0.292819    1.098886    1.208610    11.00000   -1.20000
AFIX   0
C4    1    0.180440    1.039708    1.048988    11.00000    0.06492    0.05339 =
         0.05149   -0.00513    0.03207    0.00939
AFIX  43
H4    2    0.117826    1.076666    1.045640    11.00000   -1.20000
AFIX   0
C5    1    0.166813    0.971833    0.956192    11.00000    0.04477    0.04429 =
         0.03937   -0.00167    0.02116    0.00368
AFIX  43
H5    2    0.094881    0.963049    0.892056    11.00000   -1.20000
AFIX   0
C6    1    0.258580    0.916268    0.956684    11.00000    0.04245    0.02842 =
         0.03297    0.00316    0.01951   -0.00245
C7    1    0.250332    0.843272    0.859588    11.00000    0.03635    0.03045 =
         0.03489    0.00410    0.01835    0.00182
C8    1    0.350354    0.774862    0.889968    11.00000    0.03566    0.03125 =
         0.03445   -0.00374    0.01013    0.00160
C9    1    0.422978    0.783407    0.831774    11.00000    0.04456    0.04835 =
         0.04963   -0.00417    0.02277    0.00057
AFIX  43
H9    2    0.409492    0.832367    0.771441    11.00000   -1.20000
AFIX   0
C10   1    0.515772    0.719872    0.862205    11.00000    0.04474    0.06900 =
         0.07825   -0.02410    0.03192   -0.00169
AFIX  43
H10   2    0.563678    0.725945    0.821542    11.00000   -1.20000
AFIX   0
C11   1    0.537447    0.648801    0.950855    11.00000    0.04447    0.04775 =
         0.08328   -0.02127    0.00866    0.01341
AFIX  43
H11   2    0.600461    0.606723    0.971763    11.00000   -1.20000
AFIX   0
C12   1    0.465534    0.639390    1.009652    11.00000    0.05899    0.03661 =
         0.06523    0.00219    0.00693    0.01346
AFIX  43
H12   2    0.479926    0.590519    1.070267    11.00000   -1.20000
AFIX   0
C13   1    0.372475    0.701720    0.979485    11.00000    0.04784    0.03843 =
         0.04712    0.00188    0.01721    0.00303
AFIX  43
H13   2    0.324212    0.694568    1.019573    11.00000   -1.20000
AFIX   0
C14   1    0.163423    0.833007    0.746207    11.00000    0.03282    0.02831 =
         0.03732    0.00347    0.01860    0.00231
C15   1    0.158227    0.759488    0.655651    11.00000    0.03759    0.03139 =
         0.04271    0.00003    0.01755    0.00575
AFIX  43
H15   2    0.216310    0.712069    0.675957    11.00000   -1.20000
AFIX   0
C16   1    0.072170    0.757196    0.542775    11.00000    0.04216    0.03313 =
         0.04030   -0.00797    0.01930    0.00274
AFIX  43
H16   2    0.072133    0.708905    0.486144    11.00000   -1.20000
AFIX   0
C17   1   -0.019834    0.827906    0.507821    11.00000    0.03345    0.03033 =
         0.03681    0.00217    0.01736   -0.00053
C18   1   -0.016735    0.894892    0.596834    11.00000    0.03313    0.02973 =
         0.03270    0.00262    0.01676   -0.00055
C19   1   -0.104465    0.965710    0.572932    11.00000    0.03694    0.03054 =
         0.03619    0.00124    0.02112    0.00000
C20   1   -0.193018    0.970061    0.459273    11.00000    0.03568    0.03060 =
         0.04520    0.00617    0.02007    0.00542
AFIX  43
H20   2   -0.250511    1.017372    0.444067    11.00000   -1.20000
AFIX   0
C21   1   -0.198942    0.904034    0.364325    11.00000    0.03603    0.03120 =
         0.03945    0.00393    0.01826   -0.00326
C22   1   -0.112815    0.830970    0.388225    11.00000    0.03264    0.03250 =
         0.03492    0.00147    0.01634   -0.00347
C23   1   -0.120600    0.766452    0.291151    11.00000    0.04362    0.04030 =
         0.04190   -0.00472    0.01757   -0.00032
AFIX  43
H23   2   -0.064081    0.718533    0.304376    11.00000   -1.20000
AFIX   0
C24   1   -0.210435    0.773497    0.177554    11.00000    0.05401    0.04935 =
         0.03668   -0.00488    0.01593   -0.00418
AFIX  43
H24   2   -0.214562    0.729759    0.114745    11.00000   -1.20000
AFIX   0
C25   1   -0.295530    0.844846    0.154484    11.00000    0.04563    0.05128 =
         0.03803    0.00333    0.00959   -0.00206
AFIX  43
H25   2   -0.355947    0.849028    0.076674    11.00000   -1.20000
AFIX   0
C26   1   -0.290129    0.908535    0.246116    11.00000    0.04081    0.03920 =
         0.04379    0.00788    0.01492    0.00209
AFIX  43
H26   2   -0.347610    0.955921    0.230547    11.00000   -1.20000
AFIX   0
O1    3    0.069813    0.896712    0.713243    11.00000    0.03603    0.03410 =
         0.03371   -0.00172    0.01172    0.00731
HKLF 4

REM  1 in P2(1)/c
REM R1 =  0.0395 for    3139 Fo > 4sig(Fo)  and  0.0597 for all    4190 data
REM    254 parameters refined using      0 restraints

END

WGHT      0.0514      0.0000

REM Highest difference peak  0.591,  deepest hole -0.735,  1-sigma level  0.066
Q1    1  -0.1606  1.0147  0.6850  11.00000  0.05    0.59
Q2    1  -0.0788  1.0217  0.6336  11.00000  0.05    0.39
Q3    1  -0.1177  1.0542  0.7796  11.00000  0.05    0.38
Q4    1  -0.0810  1.0819  0.6254  11.00000  0.05    0.33
Q5    1  -0.0238  1.0501  0.7446  11.00000  0.05    0.31
Q6    1   0.4697  0.6148  0.9389  11.00000  0.05    0.23
Q7    1  -0.1407  1.0093  0.8206  11.00000  0.05    0.22
Q8    1   0.4818  0.5686  0.8641  11.00000  0.05    0.21
Q9    1  -0.0630  0.8441  0.4474  11.00000  0.05    0.21
Q10   1   0.2464  0.8764  0.9176  11.00000  0.05    0.20
Q11   1  -0.0390  0.7992  0.5379  11.00000  0.05    0.20
Q12   1   0.4246  0.5313  0.8925  11.00000  0.05    0.20
Q13   1   0.0844  0.7432  0.6156  11.00000  0.05    0.20
Q14   1  -0.1807  0.9411  0.4018  11.00000  0.05    0.20
Q15   1  -0.0569  1.2033  0.7551  11.00000  0.05    0.19
Q16   1   0.1618  0.8093  0.8032  11.00000  0.05    0.19
Q17   1  -0.0168  0.7225  0.2740  11.00000  0.05    0.19
Q18   1   0.3468  0.7329  1.0462  11.00000  0.05    0.19
Q19   1   0.0672  0.7494  0.2990  11.00000  0.05    0.19
Q20   1  -0.0261  0.8993  0.3236  11.00000  0.05    0.19
;
_shelx_res_checksum              31051
